# Supplementary material for: A Photoactivated Ru (II) Polypyridine Complex Induced Oncotic Necrosis of A549 Cells by Activating Oxidative Phosphorylation and Inhibiting DNA Synthesis as Revealed by Quantitative Proteomics
Source: Int J Mol Sci. 2023 Apr 24;24(9):7756. doi: 10.3390/ijms24097756 (PMC10178167; doi:10.3390/ijms24097756)
Supplement: Supplementary file 1 [file ijms-24-07756-s001.zip]

Archive with 1 entries (1 files):
- ijms-2251476-supplementary.pdf
